# Supplementary material for: Targeting the Granulocytic Defense against A. fumigatus in Healthy Volunteers and Septic Patients
Source: Int J Mol Sci. 2023 Jun 8;24(12):9911. doi: 10.3390/ijms24129911 (PMC10298267; doi:10.3390/ijms24129911)
Supplement: Supplementary file 1 [file ijms-24-09911-s001.zip]

Archive with 1 entries (1 files):
- ijms-2404812-supplementary.pdf
